# Supplementary material for: Understanding Mucor circinelloides pathogenesis by comparative genomics and phenotypical studies
Source: Virulence. 2018 Apr 18;9(1):707–20. doi: 10.1080/21505594.2018.1435249 (PMC5955452; doi:10.1080/21505594.2018.1435249)
Supplement: 143529_supp.zip [file kvir-09-01-1435249-s001.zip]

Archive with 6 entries (5 files):
- 143529_supp/
- 143529_supp/2017VIRULENCE0146R2-f06-z-4c.pptx
- 143529_supp/2017VIRULENCE0146R2-f07-z-4c.pptx
- 143529_supp/2017VIRULENCE0146R2-f08-z-4c.pptx
- 143529_supp/2017VIRULENCE0146R2-f09-z-4c.pptx
- 143529_supp/2017VIRULENCE0146R2-file002.docx
